# Supplementary material for: Angiogenesis and radiological tumor growth in patients with glioblastoma
Source: BMC Cancer. 2018 Sep 3;18:862. doi: 10.1186/s12885-018-4768-9 (PMC6122710; doi:10.1186/s12885-018-4768-9)
Supplement: Supplementary file 2 — Dataset supporting conclusions. The minimal dataset necessary to replicate the findings reported in the article. Microvessel densities (MVDs) of both markers are presented as mean counts for 3 high-power fields (HPFs). Regarding the categorical histopathological features (thromboses, high cellular density, and high vascular density), “1” indicates that features are present, while “0” indicates that they are not. Mitotic counts are counted in 10 HPFs. Tumors growing faster than expected are indicated by “1”, whereas slow-growing tumors are indicated by “0”. Patients preoperatively treated with corticosteroids or having sparse amount of tissue available for the histopathological evaluation are indicated by “1” in the respective variables. (XLSX 15 kb) [file 12885_2018_4768_MOESM2_ESM.xlsx]

## Sheet: Ark1
Cases	vWF-MVD	CD105-MVD	Thromboses	High Cellular Density	Mitotic Count	High Vascular Density	Tumors Growing Faster Than Expected	Preoperative Steroid Treatment	Sparse Tissue Amount
1	21.33	20.33	1	1	23	0	1	1	1
2	29	29.67	1	0	22	0	1	1	0
3	8	6.67	1	1	5	1	0	1	0
4	26.67	26	1	1	48	1	1	0	0
5	13.33	11.67	1	0	12	1	0	1	0
6	14.67	14.33	0	0	1	0	0	0	1
7	29	27.67	1	0	21	0	1	1	1
8	14.33	12	1	0	0	0	1	0	1
9	7.33	6.33	1	0	0	0	1	0	1
10	9.67	11	1	1	62	0	1	1	0
11	7.67	9.33	0	1	4	0	0	1	1
12		35.33	0	0	5	1	0	0	1
13	40.67	50	1	0	24	1	1	0	0
14	12	15	1	0	12	0	0	1	1
15	10.33	10.33	1	0	7	0	0	1	1
16	6.67	6.33	1	0	18	0	0	0	1
17	0.67	0.67	1	0	0	0	1	1	1
18	6.33	5.33	1	0	3	0	0	1	1
19	13.67	12.33	1	0	4	1	0	1	0
20	44.67	30.33	1	0	2	0	0	1	1
21	45	48	1	1	5	1	1	1	1
22	20.33	21.33	0	0	2	0	0	1	0
23	18.67	18	1	0	0	1	1	0	1
24	9.67	6	1	0	2	1	0	1	0
25	14	13.33	1	0	4	1	1	1	0
26	15.67	12.33	1	0	5	0	0	1	0
27	2.33	1.67	1	1	15	0	1	1	0
28	15.33	14	1	0	2	1	1	1	1
29	4	4	0	0	8	0	0	1	1
30	6		1	1	27	1	1	1	0
31	19.33	17.33	1	0	12	0	1	1	0
32	15.67	12.67	1	0	33	0	1	1	0
33	18	16	1	0	13	1	1	1	1
34	10	7.33	1	0	11	0	0	0	0
35	15.67	11.67	1	0	34	0	0	1	1
36	11.67	12.67	1	1	64	0	0	1	0
37	7	8.33	1	0	1	0	0	1	0
38	32.33	18.67	1	0	1	0	1	1	1
39	22	20	1	1	65	1	1	1	0
40	30.67	27.67	1	1	22	0	1	1	0
41	11.67	10	1	0	4	0	0	1	0
42	36	37.67	1	0	9	0	0	1	0
43	40.33	42.67	1	1	31	1	0	1	0
44	17	6.67	1	0	27	0	0	1	1
45	17.33	18	1	1	34	1	1	1	0
46	7.33	9	1	0	33	0	1	1	1
47	9.33	11	1	0	14	0	1	1	0
48	27.33	28	1	0	32	1	0	1	0
49	26	16.67	1	1	19	0	1	1	1
50	22.33	21.67	1	1	38	0	1	0	0
51	13.33	10.67	1	0	26	0	0	1	0
52	18.33	13.67	0	0	0	0	0	1	1
53	19.33	20.33	1	1	15	1	0	1	0
54	17.33	18.67	1	0	2	1	0	1	0
55	16.33	8	0	0	2	0	0	0	0
56	25.67	20	1	0	27	0	1	1	0
57	40	32.67	1	0	39	0	1	1	0
58	16.67	15.67	1	1	16	0	1	1	0
59	16.67	20	1	0	32	0	1	1	0
60	24.33	24.67	1	1	5	0	0	1	0
61	34.33	28.67	1	0	6	1	0	1	0
62	8	6.67	0	0	12	0	0	1	0
63	7.67	9.67	1	0	13	0	1	1	0
64	9	10.67	1	1	17	0	1	1	1
65	17.67	21.33	1	1	22	1	1	1	1
66	33.67	32.33	1	0	17	1	0	1	0
67	62	44	0	0	0	0	1	0	1
68	17.33	17.67	0	0	4	0	0	0	0
69	7.33	6.67	0	0	5	0	0	1	0
70	21.67	16.33	0	1	43	0	1	0	0
71	19.67	18.67	1	0	10	1	1	1	1
72	6	10.67	1	0	1	0	1	1	1
73	10.67	12	0	1	15	0	0	0	0
74	20	17	1	0	9	1	0	1	0
75	16.33	14.67	1	0	16	1	0	1	0
76	12	10.33	1	0	7	1	1	1	1
77	9	6	1	0	1	0	0	1	1
78	9.33	12.67	1	1	36	0	1	1	0
79	7	6.67	1	0	2	0	1	1	1
80	26	23.33	1	1	22	0	1	0	1
81	2.67	1	1	0	1	0	0	1	1
82	13.67	8.33	1	0	20	0	0	1	0
83	6	7.67	1	0	1	1	1	1	1
84	17.33	10	1	1	8	1	1	1	1
85	9	8	1	1	14	1	0	1	0
86	22	12.67	1	0	24	1	0	1	0
87	11.33	13.67	1	1	36	1	1	1	0
88	12	8.67	0	1	7	1	0	1	0
89	4.33	4.67	0	0	8	0	0	1	1
90	7.33	2.67	1	0	1	0	1	1	1
91	9.67	5	0	0	5	0	1	0	1
92	55	41	1	1	19	1	1	1	0
93	26.67	18.33	1	0	6	0	1	0	1
94	19	17.33	1	0	43	1	1	1	0
95	11	10.33	1	0	2	1	0	1	1
96	14.33	9.67	1	0	4	0	0	1	1
97	17	14.67	1	0	24	1	0	0	0
98	19	20	1	1	15	1	1	0	0
99	11	8.67	1	1	19	1	0	1	1
100	4	3	0	0	4	0	1	1	1
101	5.67	5.33	1	1	11	0	1	1	1
102	15	11.67	0	0	4	0	0	1	1
